# Supplementary material for: Does Dietary Lipid Level Affect the Quality of Triploid Rainbow Trout and How Should It Be Assessed?
Source: Foods. 2022 Dec 21;12(1):15. doi: 10.3390/foods12010015 (PMC9818296; doi:10.3390/foods12010015)
Supplement: Supplementary file 1 [file foods-12-00015-s001.zip]

Archive with 1 entries (1 files):
- foods-2041964-supplementary.pdf
